# Supplementary material for: Hyperacidification of Citrus fruits by a vacuolar proton-pumping P-ATPase complex
Source: Nat Commun. 2019 Feb 26;10:744. doi: 10.1038/s41467-019-08516-3 (PMC6391481; doi:10.1038/s41467-019-08516-3)
Supplement: Supplementary file 3 — Source Data [file 41467_2019_8516_MOESM3_ESM.xlsx]

## Sheet: Fig 1b, 3b, 5b & 6b
Source data Figure 1b-3b-5b-6b
pH	measurements							average	st dev	st err
Fli	2.4	2.49	2.46	2.5	2.47			2.464	0.0391152	0.0276586
Fso	2.5	2.3	2.4	2.5	2.6	2.6	2.55	2.49286	0.109653	0.041445
Fsw	4.95	5.2	5.2	5	5.05	5.1	5.15	5.09286	0.09759	0.0368856
Schaub	2.65	2.85	2.5					2.66667	0.175594	0.101379
Amber sour	2.85	2.7	2.7	2.5				2.6875	0.143614	0.071807
Amber sweet	2.85	2.7	2.7					2.75	0.0866025	0.05
Millsweet	3.55	3.9	3.3	3.65	3.6	3.9	4.5	3.77143	0.382815	0.144691
Sweet lemon	5.8	5.1	5.4	5.8				5.525	0.340343	0.170171
GC1	2.9	2.8	2.95					2.88333	0.0763763	0.0440959
GC2	2.8	2.6	2.6	2.85				2.7125	0.131498	0.0657489
Ostia	3.2	3.1						3.15	0.0707107	0.05
Pineapple	3.3	3.2	3.2	3.15	3.18			3.206	0.0563915	0.0398748
Lima	5.6	5.4	5.4	5.55	5.65	5.7		5.55	0.126491	0.0516398
Heaven	5.64	5.3	5.6	5.81				5.5875	0.212191	0.106095
Vaniglia	5.56	5.7	5.6	5.5				5.59	0.0840635	0.0420317
PSKY	3.62	3.2	3.1	3.2	3.33	3.34		3.29833	0.181595	0.0741358
Punk	4.05	3.7	3.7	4.15	4.15	3.95		3.95	0.207364	0.0846562
Chandler	3.73	3.4	3.2	3.88	3.52	3.56		3.54833	0.239701	0.0978576
P2240	5.4	5.8	5.7	5.6	5.7	5.7		5.65	0.13784	0.0562731
Philippine	2.4	2.4	2.49	2.46	2.47			2.444	0.0415933	0.0294109
Weirick	3.8	3.6	3.3	3.5	3.5	4		3.61667	0.248328	0.143372
6C-32-01	3.01	3.1	3	2.94				3.0125	0.0660177	0.0330088
6C-32-02	5.27	5.8	5.7	5.29	5.3			5.472	0.256457	0.114691
citric acid equivalent (mg/ml)	measurements		average	st dev	st err
Fli	45.6975	45.359	45.5282	0.239356	0.16925
Fso	57.2065	52.806	55.0062	3.11162	2.20025
Fsw	1.18475	1.18475	1.18475
Schaub	52.806		52.806
Amber sour	42.651	41.6355	42.1432	0.718067	0.50775
Amber sweet	22.8487	19.633	21.2409	2.27388	1.60787
Millsweet	3.0465	6.093	4.56975	2.1542	1.52325
Sweet lemon	0.84625	0.3385	0.592375	0.359033	0.253875
GC1	41.8047		41.8047
GC2	61.9455	59.9145	60.93	1.43613	1.0155
Pineapple	9.30875	8.124	8.71637	0.837745	0.592375
Lima	1.0155	1.18475	1.10012	0.119678	0.084625
Heaven	1.0155	1.18475	1.10012	0.119678	0.084625
Vaniglia	1.354	1.6925	1.52325	0.239356	0.16925
PSKY	8.97025	8.4625	8.71637	0.359033	0.253875
Punk	3.7235	5.0775	4.4005	0.957423	0.677
Chandler	8.4625	10.832	9.64725	1.67549	1.18475
P2240	1.18475	1.0155	1.10012	0.119678	0.084625
Philippine	49.5902	53.483	51.5366	2.75259	1.94637
Weirick	5.24675	6.4315	5.83912	0.837745	0.592375
6C-32-01	13.54	16.5865	15.0633	2.1542	1.52325
6C-32-02	1.6925	1.18475	1.43862	0.359033	0.253875
Brix (˚Bx)	measurements						average	st dev	st err
Fli	7.2	7.2	8	7.7	7.8		7.58	0.363318	0.162481
Fso	9	9					9	0	0
Fsw	9	9					9	0	0
Schaub	10.2	9.8					10	0.282843	0.2
Amber sour	7.1	7.6	7.5				7.4	0.264575	0.152753
Amber sweet	7.5	8.3	8.2				8	0.43589	0.251661
Millsweet	7.1	8.3	7.2				7.53333	0.665833	0.384419
Sweet lemon	7.2	8.3	7.2				7.56667	0.635085	0.449073
GC1	9						9
GC2	13.2	13.8	14.3				13.7667	0.550757	0.31798
Ostia	16.5						16.5
Pineapple	12.9	11.5	12.6	11.4	11.9	12.9	12.2	0.687023	0.280476
Lima	11.5	14.5				14.2	13.4	1.65227	0.953939
Heaven	13.1	14				14.5	13.8667	0.70946	0.409607
Vaniglia	14	14				13.2	13.7333	0.46188	0.266667
PSKY	11.6	12.9				12.5	12.3333	0.665833	0.384419
Punk	10.5					10.5	10.5	0	0
Chandler	12.6	13				15.1	13.5667	1.34288	0.775314
P2240	12					12.4	12.2	0.282843	0.2
Philippine	9.5	10	10.5	11.4	11.5	10.6	10.5833	0.778246	0.317718
Weirick	9.1	9	8				8.7	0.608276	0.351188
6C-32-01	11	12.5				12.5	12	0.866025	0.5
6C-32-02	11.3	12.2				11.5	11.6667	0.472582	0.272845

## Sheet: Fig 1cdf, 3de, 5de, 6de & S1
Source data Figure 1cdf, 3de, 5de, 6de and Supplementary Fig1
CT=cycle threshold, △△CT= delta delta cycle threshold
		CitACTIN				Cit40S_RIB				CitANKIRIN				CitANNEXIN2				CitPH1				CitPH5				CitMAC9F1				CitAN1_5prime				CitPH3				CitPH4				CitAN11				CitSOUR
species	sample name	CT1	CT2	△△CT1	△△CT2	CT1	CT2	△△CT1	△△CT2	CT1	CT2	△△CT1	△△CT2	CT1	CT2	△△CT1	△△CT2	CT1	CT2	△△CT1	△△CT2	CT1	CT2	△△CT1	△△CT2	CT1	CT2	△△CT1	△△CT2	CT1	CT2	△△CT1	△△CT2	CT1	CT2	△△CT1	△△CT2	CT1	CT2	△△CT1	△△CT2	CT1	CT2	△△CT1	△△CT2	CT1	CT2	△△CT1	△△CT2
Fli	2017-03-a Lisbon	16.82		1.45485		19.923	17.425	0.494698	2.79456	21.348	21.055	0.59984	0.734915	21.727	22.195	0.778818	0.563059	23.556	23.103	0.968408	1.32564	18.494	18.786	1.18801	0.970328	18.401	18.393	0.794663	0.799081	23.842	23.928	0.990921	0.933578	21.645	22.107	1.21638	0.883067	23.824	23.77	1.12716	1.17015	21.792	21.722	0.969854	1.01807	24.526	24.359	1.3395	1.50388
	2017-03-b Lisbon	16.713	16.64	0.96828	1.01853	19.453	17.687	0.423445	1.44018	19.903	19.759	1.00924	1.11518	20.428	20.746	1.18426	0.94999	22.645	22.522	1.1253	1.22545	17.671	17.971	1.29879	1.05495	17.077	17.028	1.22947	1.27195	22.884	22.67	1.18959	1.37981	20.638	21.217	1.5107	1.01131	23.003	23.118	1.23056	1.13628	20.526	20.689	1.44139	1.2874	24.257	24.329	0.99745	0.948892
	2017-03-c Lisbon	16.296	16.403	0.572918	0.531964	17.499	16.457	0.727062	1.49708	18.842	17.941	0.933148	1.74252	18.873	19.417	1.54209	1.05767	22.062	22.28	0.747019	0.642255	16.897	17.659	0.984234	0.580382	15.837	16.705	1.28694	0.705122	21.698	23.026	1.19945	0.477764	20.195	20.841	0.910118	0.58161	22.509	22.907	0.768023	0.58286	20.493	20.535	0.65355	0.634798	23.825	23.77	0.596345	0.619519
Fso	Faris sour #2	15.948	17.488	0.603095	0.207396	14.771	15.838	3.98398	1.90159	18.58	18.596	0.925456	0.915249	19.134	19.477	1.06433	0.839118	20.712	19.653	1.57492	3.28132	17.102	17.072	0.706192	0.72103	16.003	16.568	0.948686	0.641269	22.416	22.513	0.603083	0.563868	20.727	20.464	0.520577	0.624677	21.642	21.781	1.15852	1.05211	20.863	21.118	0.418247	0.350485	24.968	24.851	0.223334	0.242201
	Faris sour #7	16.224	15.965	0.852149	1.01972	16.64	18.11	1.86597	0.673583	18.842	19.027	1.32038	1.16147	20.201	21.081	0.869143	0.472264	20.855	21.34	2.44019	1.74351	16.297	16.378	2.11089	1.99564	16.627	16.991	1.05316	0.818311	22.567	21.988	0.929257	1.38814	20.351	20.62	1.15581	0.9592	21.945	22.165	1.60659	1.37936	20.458	21.228	0.947466	0.555611	24.88	24.447	0.406126	0.548285
	Faris sour 18A 12-3 1/13/14	16.313	16.741	0.891921	0.662958	18.137	19.123	0.735981	0.371579	18.645	18.275	1.68502	2.17764	19.827	19.943	1.25395	1.15707	21.341	22.108	1.93966	1.13982	17.334	17.736	1.14525	0.866735	15.432	16.485	2.68428	1.29373	21.858	22.543	1.6911	1.05187	19.893	20.455	1.7675	1.19724	21.504	21.626	2.42807	2.23118	20.674	21.002	0.908122	0.723446	23.315	23.83	1.33775	0.936148
Fsw	Faris sweet #4	15.54	15.986	0.964133	0.707747	17.727	17.818	0.61859	0.580777	17.984	18.435	1.68539	1.23292	18.634	19.618	1.81352	0.916873	27.345	27.425	0.0191186	0.0180873	23.419	23.713	0.010672	0.00870451	21.8	22.738	0.0205581	0.0107304	22.595	22.378	0.641836	0.746015	22.834	22.923	0.145595	0.136884	21.436	21.135	1.61007	1.98361	21.084	21.633	0.432351	0.295509	23.42	24.044	0.786831	0.51055
	Faris sweet #6	16.129	16.253	0.603859	0.554125	16.706	17.433	1.18266	0.714514	17.999	18.202	1.57141	1.36515	18.991	19.262	1.33401	1.10556	29.187	29.316	0.00502417	0.00459443	25.09	25.332	0.00315741	0.00266982	24.304	24.357	0.00341435	0.0032912	22.951	22.757	0.472457	0.540458	23.436	23.383	0.0903713	0.093753	22.072	21.994	0.976102	1.03033	22.241	22.254	0.182662	0.181024	24.129	24.632	0.453478	0.319991
	Faris sweet #11	15.37	16.082	1.01332	0.618603	17.027	16.525	0.938765	1.32946	18.495	18.402	1.10486	1.17843	19.404	19.817	0.993487	0.746169	26.563	26.626	0.0307111	0.0293988	23.608	23.151	0.00874551	0.0120048	18.077	20.902	0.2536	0.0357882	22.051	21.886	0.874213	0.980138	22.627	22.818	0.156997	0.137529	21.26	21.383	1.69926	1.56039	20.63	20.659	0.553269	0.542259	23.51	23.426	0.690592	0.731995
Schaub	Schaub rough	16.44	17.299	0.867888	0.478497	17.93	17.725	0.902709	1.04054	18.069	18.74	2.66911	1.67639	20.258	21.367	0.988334	0.458207	21.171	21.334	2.31883	2.0711	17.632	17.826	0.989832	0.86529	15.251	15.074	3.23357	3.65564	21.788	22.579	1.88629	1.09017	19.943	20.724	1.81417	1.05578	21.101	21.368	3.41149	2.83511	20.072	20.612	1.46464	1.00734	24.019	24.044	0.872606	0.857615
Amber sour	Amber sour 18A-12-2	16.904	16.654	0.780638	0.92834	16.709	16.778	2.61077	2.48885	20.144	20.337	0.785947	0.687535	21.182	22.139	0.646272	0.332912	22.657	23.431	1.02708	0.600628	18.807	19.763	0.543895	0.280369	16.942	16.931	1.24252	1.25203	23.421	23.431	0.754555	0.749343	22.08	22.295	0.511729	0.440878	23.394	23.09	0.863667	1.06625	21.129	21.368	0.873388	0.74005	25.104	25.137	0.510345	0.498804
Amber sweet	Amber sweet 18A-12-2	15.411	15.765	0.613606	0.480093	15.142	15.899	2.16016	1.27822	18.093	18.331	0.909511	0.771193	18.711	18.261	1.00061	1.36687	21.921	22.43	0.477708	0.33569	18.085	18.145	0.250531	0.240325	16.991	17.408	0.335394	0.251204	23.347	23.354	0.221804	0.22073	20.674	21.285	0.378695	0.247948	21.755	22.129	0.751167	0.579631	19.682	20.367	0.664966	0.413613	23.813	23.633	0.348735	0.395077
Millsweet	Millsweet fruit 1	15.028	15.306	0.889296	0.733433	15.785	14.852	1.53739	2.93526	18.35	18.621	0.845874	0.701014	19.721	19.601	0.552186	0.600079	24.113	23.781	0.11619	0.146255	18.779	19.143	0.172111	0.133731	18.179	18.571	0.163604	0.124678	23.769	24.317	0.183991	0.125844	21.853	21.768	0.185882	0.197163	23.19	22.86	0.30876	0.388115	21.023	20.953	0.29173	0.306234	24.58	24.785	0.227755	0.197587
	Millsweet fruit 2	15.583	16.263	0.99204	0.619197	16.406	16.656	1.63833	1.37766	19.351	19.317	0.692674	0.709193	19.348	19.732	1.17199	0.898107	23.906	23.397	0.219804	0.312795	19.469	19.076	0.174845	0.229592	18.57	18.695	0.204478	0.187507	23.725	23.709	0.310883	0.31435	21.232	21.564	0.468524	0.372212	22.54	22.579	0.794045	0.772867	20.816	20.533	0.551885	0.671491	24.25	24.062	0.469205	0.534511
	Millsweet fruit 3	16.139	16.011	0.578616	0.632299	16.223	16.369	1.59486	1.44136	19.068	18.934	0.722694	0.793035	18.847	19.147	1.42224	1.15522	24.565	24.663	0.119369	0.111529	20.124	19.79	0.0952163	0.12002	18.987	18.854	0.131326	0.144008	25.702	25.588	0.0677164	0.0732844	21.125	21.335	0.432689	0.374076	22.444	22.355	0.727742	0.77405	20.685	20.702	0.518224	0.512153	24.276	24.432	0.395157	0.354657
Sweet lemon	Sweet lemon 18B-33-01	15.788	15.469	0.962848	1.20112	17.982	15.838	0.614775	2.71722	18.478	18.777	1.41928	1.15361	20.541	21.434	0.573501	0.308826	29.032	28.769	0.00704198	0.00845018	24.817	24.464	0.00480267	0.00613404	24.257	24.469	0.00444046	0.00383362	28.676	27.906	0.0112444	0.0191747	22.401	22.614	0.233114	0.201117	23.998	23.97	0.323357	0.329694	20.757	20.227	0.643204	0.928741	23.602	22.616	0.822564	1.62924
GC1	GC1 orange large	17.433	17.725	1.23964	1.0125	18.829	19.331	1.44288	1.01885	20.262	20.041	0.982308	1.14492	21.958	22.128	0.678812	0.603357	24.431	24.825	2.08705	1.58828	20.994	20.826	1.11169	1.24899	24.651	19.918	0.0314714	0.836934	25.091	24.903	0.339382	0.386618	22.905	23.301	0.623605	0.473917	24.544	24.909	1.04491	0.811344	23.082	23.491	0.630081	0.474542	27.057	26.768	0.250478	0.306032
GC2	GC2 orange small	16.735	16.853	1.17021	1.07831	18.974	18.905	0.759328	0.796526	18.777	19	1.60002	1.37087	21.014	21.15	0.759926	0.691562	22.38	22.752	5.03263	3.88877	18.657	18.996	3.26844	2.58399	17.907	17.905	1.96296	1.96568	23.591	23.361	0.558576	0.655118	20.667	20.731	1.71184	1.63756	22.332	22.58	2.81714	2.37221	21.636	21.618	0.998929	1.01147	23.605	23.763	1.59505	1.42959
Ostia	Orange Ostia	17.361	17.461	0.697306	0.65061	18.485	18.594	0.980024	0.908709	19.211	18.963	1.08914	1.29342	19.948	20.125	1.4631	1.29417	22.63	23.062	3.89172	2.88467	19.789	19.959	1.37145	1.219	18.934	18.987	0.885845	0.853892	25.775	25.836	0.113041	0.108361	21.254	21.834	1.04801	0.701078	23.88	24.128	0.885968	0.746041	21.851	22.199	0.791439	0.621812	22.78	22.699	2.59853	2.7486
Pineapple	2017-04-a orange	15.761	16.196	1.26204	0.933523	17.894	17.468	0.881348	1.18409	18.425	19.4	1.12123	0.570415	19.445	19.862	1.23792	0.927179	23.662	24.028	1.13627	0.881664	18.947	19.731	1.46774	0.852394	18.094	18.216	0.946727	0.86996	22.166	21.826	0.823486	1.04233	19.951	20.602	1.54386	0.983189	22.685	22.917	1.21102	1.03113	20.792	20.74	0.984487	1.02062	23.694	23.663	0.823356	0.84124
	2017-04-b orange	15.987	15.839	1.00705	1.11585	17.971	18.014	0.779793	0.756894	18.22	18.19	1.20619	1.23154	19.723	19.673	0.952836	0.986438	23.904	24.638	0.89669	0.539121	19.725	20.025	0.798836	0.648856	17.729	17.77	1.13792	1.10604	21.659	21.726	1.09217	1.04261	20.841	21.628	0.777503	0.4506	22.853	23.687	1.00598	0.564326	20.544	20.594	1.09113	1.05396	23.285	23.243	1.02028	1.05042
	2017-04-c orange	16.663	16.368	0.771475	0.946511	17.514	17.743	1.31014	1.11784	18.671	18.947	1.07999	0.891938	19.588	20.422	1.28063	0.718397	23.533	23.778	1.41935	1.19767	19.159	19.794	1.44746	0.932079	18.204	18.296	1.00205	0.940143	21.957	22.18	1.0873	0.931578	20.729	20.342	1.02845	1.34488	23.042	22.914	1.08009	1.1803	20.948	21.199	1.00931	0.848141	23.208	23.644	1.31724	0.973681
Lima	Lima fruit 1	16.176	16.599	0.835249	0.622989	16.62	17.207	1.88074	1.25206	18.717	19.1	0.808098	0.619683	18.928	19.55	1.56313	1.01568	31.139	31.397	0.00562793	0.00470634	27.899	28.219	0.00261515	0.00209492	26.048	26.383	0.00336901	0.0026709	28.928	28.936	0.00669516	0.00665814	22.335	23.66	0.260989	0.104173	27.886	28.571	0.0290512	0.01807	20.578	20.671	1.00763	0.944723	25.573	25.513	0.197525	0.205913
	Lima fruit 2	16.669	16.828	0.857057	0.767619	17.154	18.822	1.87578	0.590287	19.267	19.255	0.797075	0.803733	19.469	19.636	1.55146	1.38187	31.21	30.969	0.00773708	0.00914378	30.246	30.958	0.000742303	0.000453156	24.509	24.646	0.014138	0.0128572	30.49	30.692	0.00327457	0.00284673	22.968	22.795	0.243037	0.273999	28.609	28.739	0.0254168	0.0232266	20.738	21.199	1.30238	0.946155	25.726	25.819	0.256547	0.240531
Heaven	Orange of heaven fruit 1	17.419	17.629	1.02161	0.883219	18.51	17.656	1.46903	2.65529	20.29	20.43	0.786309	0.713591	21.224	22.288	0.921468	0.440742	30.426	30.261	0.0267075	0.0299435	29.764	29.795	0.00207838	0.0020342	27.323	28.209	0.00403031	0.00218085	28.145	28.114	0.0333516	0.034076	23.444	23.413	0.350291	0.357899	28.133	28.302	0.0708693	0.0630354	20.782	21.488	2.53244	1.55243	25.966	25.268	0.435479	0.706457
	Orange of heaven fruit 2	16.687	16.609	0.675252	0.712764	17.013	17.137	1.65006	1.51416	18.705	19.009	0.938756	0.760396	19.54	19.837	1.17826	0.959037	29.924	29.953	0.0150514	0.0147519	27.601	27.726	0.00370408	0.00339666	25.131	24.928	0.00732863	0.00843591	27.525	27.706	0.0203978	0.0179927	22.442	23.955	0.279182	0.0978204	27.888	27.492	0.0334224	0.043979	21.354	21.224	0.677918	0.741841	25.428	25.531	0.251622	0.234284
Vaniglia	Vaniglia fruit 1	16.362	16.606	0.735049	0.620676	16.262	16.141	2.41318	2.62431	18.961	18.974	0.683133	0.677005	19.644	20.184	0.952688	0.655231	30.467	32.013	0.00897705	0.00307426	31.688	31.261	0.000189403	0.00025464	26.591	26.894	0.00231492	0.00187639	27.213	27.577	0.0220049	0.017098	22.221	22.937	0.282769	0.172145	27.956	28.24	0.0277066	0.0227558	20.863	21.141	0.82794	0.68283	26.091	25.928	0.138096	0.154614
	Vaniglia fruit 2	15.345	14.854	1.17164	1.64665	17.936	17.261	0.595658	0.951025	18.529	18.17	0.725906	0.931002	19	19.275	1.17258	0.969083	29.271	29.955	0.0161993	0.010083	25.98	25.789	0.00779824	0.00890212	23.32	23.874	0.0176009	0.0119885	25.393	26.139	0.0611963	0.0364885	22.402	22.21	0.196461	0.224426	27.367	27.529	0.0328262	0.0293396	20.243	20.546	1.00223	0.812374	24.089	24.009	0.435686	0.460528
PSKY	PSKY fruit 1	16.053	16.626	1.69398	1.13872	16.959	18.384	0.911213	0.339353	18.976	19.512	1.3482	0.929827	19.603	19.956	1.08077	0.846192	20.921	19.866	1.01524	2.10937	19.372	18.895	0.70387	0.979679	19.783	19.793	0.92983	0.923407	24.484	24.59	1.17622	1.0929	20.358	21.424	1.90203	0.90849	22.902	23.148	1.52933	1.28958	21.832	22.208	1.21305	0.934745	25.819	25.943	1.34528	1.23449
	PSKY fruit 2	17.22	17.198	0.606486	0.615805	15.369	16.591	2.20533	0.945397	19.035	19.517	1.04042	0.744924	18.923	19.754	1.39203	0.782514	21.378	21.674	0.594581	0.484291	18.669	17.98	0.921153	1.48505	19.014	19.508	1.27383	0.904486	24.394	24.827	1.00646	0.745503	21.289	21.742	0.802	0.585879	24.141	23.754	0.520884	0.681145	21.784	22.001	1.0082	0.867404	26.237	26.61	0.809466	0.625049
Punk	Punk fruit 1	16.343	16.345	0.881014	0.879793	16.659	16.574	0.713351	0.756642	18.857	18.388	0.931003	1.28865	18.648	18.898	1.33226	1.1203	22.766	22.578	0.179697	0.204708	18.404	18.421	0.875515	0.865259	18.646	18.337	1.30032	1.61089	23.483	23.466	1.4969	1.51464	21.773	21.555	0.45356	0.527545	23.342	23.522	0.716841	0.632758	20.344	20.526	2.16365	1.90721	23.677	23.648	3.77567	3.85233
	Punk fruit 2	15.993	16.454	3.00246	2.18124	19.091	18.337	0.353453	0.596086	19.162	18.961	2.01498	2.31621	22.611	22.178	0.228424	0.308381	22.245	22.307	0.689463	0.660461	23.653	23.969	0.061559	0.04945	21.077	21.293	0.644732	0.555081	25.419	25.244	1.046	1.1809	24.605	24.399	0.170315	0.196455	24.779	24.814	0.707909	0.690941	23.406	23.706	0.692735	0.562676	27.397	27.127	0.76612	0.923793
Chandler	Chandler fruit 1	17.437	17.406	0.667009	0.681496	16.25	16.39	1.53073	1.38917	19.108	18.054	1.26435	2.62515	21.288	20.683	0.345419	0.525375	21.422	21.333	0.737225	0.784137	18.667	18.922	1.17915	0.988111	21.102	20.841	0.382996	0.458948	25.791	25.742	0.48853	0.505407	20.869	21.393	1.37164	0.953897	23.965	23.526	0.752241	1.01979	21.96	22.098	1.14077	1.03671	26.059	26.204	1.17062	1.05869
	Chandler fruit 2	17.196	16.234	0.571236	1.11277	15.452	16.003	1.92867	1.31641	18.929	18.882	1.03726	1.07161	20.278	19.971	0.504107	0.623647	23.16	22.697	0.160157	0.220761	19.602	19.065	0.446932	0.648476	20.586	20.29	0.396882	0.487267	24.418	24.693	0.91694	0.757806	21.266	21.985	0.754863	0.458593	24.48	24.392	0.381472	0.405465	21.533	21.576	1.11141	1.07877	25.764	25.706	1.04077	1.08347
P2240	P2240 fruit 1	17.282	17.643	0.830343	0.646525	16.862	16.963	1.11979	1.04407	19.821	19.826	0.862382	0.859398	19.572	19.643	1.26876	1.20783	27.642	28.181	0.0110576	0.00761035	28.002	28.42	0.00204136	0.00152788	27.292	27.578	0.00586523	0.0048105	24.497	26.241	1.33934	0.399847	22.94	22.825	0.364984	0.395269	25.427	25.566	0.305293	0.277252	21.899	22.076	1.33054	1.17691	24.785	24.608	3.16515	3.5783
	P2240 fruit 2	16.95	16.91	1.14453	1.1767	16.663	16.8	1.40756	1.28005	20.374	20.478	0.643661	0.598894	20.222	20.601	0.885396	0.680843	26.19	25.714	0.033127	0.0460758	26.694	26.832	0.0055347	0.00502981	26.241	26.879	0.0133074	0.00855141	25.152	25.278	0.931413	0.853518	21.561	22.406	1.03949	0.578697	24.094	24.313	0.842204	0.723589	22.012	22.71	1.34722	0.83046	25.39	25.472	2.27876	2.15285
Philippine	2017-02-a Philippine	15.468	16.217	1.59833	0.95103	15.608	16.171	1.46207	0.989663	18.55	18.987	1.13933	0.841586	19.752	20.295	0.613104	0.420799	22.014	22.86	0.299362	0.166543	18.027	17.97	1.12469	1.17002	15.528	16.281	11.1671	6.62622	22.711	22.589	2.52854	2.75166	20.503	20.581	1.08199	1.02505	22.691	22.372	1.11346	1.389	20.27	20.772	2.25291	1.59084	23.892	23.975	3.21776	3.03787
	2017-02-b Philippine	16.335	17.103	0.973245	0.57152	15.192	16.164	2.16643	1.10444	18.487	19.395	1.32179	0.704414	19.833	19.622	0.643725	0.745106	22.515	21.949	0.234925	0.347787	18.718	18.908	0.773698	0.678228	15.937	16.302	9.3405	7.25261	22.159	23.177	4.11706	2.03301	21.206	21.821	0.738159	0.481966	22.596	22.669	1.32076	1.25559	21.564	21.447	1.02038	1.10658	24.378	24.687	2.55154	2.05961
	2017-02-c Philippine	16.589	15.847	0.919034	1.53708	16.917	17.539	0.737971	0.479511	18.482	18.185	1.49362	1.83504	20.478	19.278	0.463561	1.06498	22.258	21.532	0.31613	0.522894	18.244	18.219	1.21013	1.23128	16.217	16.289	8.66268	8.24097	23.179	23.1	2.28617	2.41484	21.506	21.527	0.675168	0.665411	22.291	22.186	1.83742	1.97613	21.249	21.4	1.42941	1.28736	25.259	25.344	1.56015	1.47089
Weirick	2017-01-a Weirick	16.688	16.712	1.47795	1.45356	17.262	18.053	1.00072	0.578361	19.659	19.68	1.13778	1.12133	21.106	20.574	0.516642	0.74703	26.946	26.707	0.0211235	0.0249295	24.024	23.769	0.0379321	0.0452657	21.152	21.443	0.487752	0.398657	21.989	22.472	8.98386	6.42785	31.272	33.301	0.00133562	0.00032726	22.999	23.212	1.93735	1.67143	21.076	21.004	2.77565	2.91769	24.848	24.974	3.57289	3.27408
	2017-01-b Weirick	16.68	16.156	0.815075	1.17203	15.928	16.711	1.38362	0.804103	18.93	19.065	1.03428	0.941887	19.442	19.825	0.897913	0.688557	26.489	25.743	0.0159026	0.0266708	23.807	23.763	0.0241802	0.0249291	20.743	20.956	0.355182	0.30643	21.803	21.958	5.60512	5.03414	31.658	36.405	0.000560551	2.0875e-05	22.472	22.152	1.53102	1.91122	20.816	20.893	1.8229	1.72816	24.738	24.817	2.11477	2.00208
	2017-01-c Weirick	16.443	17.429	1.01666	0.513286	16.439	16.163	1.0276	1.24425	18.575	19.02	1.40003	1.02844	19.311	19.915	1.04064	0.684668	27.273	26.481	0.00977447	0.0169242	24.278	24.539	0.0184633	0.0154078	21.474	21.905	0.22648	0.167991	22.645	22.958	3.30941	2.66396	34.791	32.89	6.76271e-05	0.000252568	23.252	23.236	0.943649	0.954173	20.607	21.165	2.23003	1.51473	25.417	25.255	1.39797	1.5641
6C-32-01	6C-32-01 #13	15.935	15.862	1.32279	1.39145	17.619	18.166	0.414957	0.284014	18.353	18.811	1.49403	1.08764	18.621	18.784	1.53605	1.37195	22.816	22.65	0.196416	0.220368	18.496	18.652	0.929518	0.834252	17.373	17.947	3.55589	2.38868	23.494	22.977	1.68101	2.40549	20.769	21.003	1.02934	0.875219	23.129	23.251	0.940224	0.863984	21.079	21.398	1.47102	1.17921	24.223	24.307	2.92631	2.76079
	6C-32-01 #14	16.902	17.183	0.764535	0.629228	16.936	17.4	0.752676	0.54567	18.991	18.959	1.08468	1.10901	18.232	18.818	2.27253	1.51393	23.12	22.788	0.179749	0.22626	19.356	19.752	0.578594	0.439709	17.961	17.921	2.67267	2.74781	23.406	23.415	2.01866	2.0061	20.738	21.847	1.1882	0.55087	23.723	22.846	0.703755	1.29248	21.269	21.816	1.45688	0.997152	24.564	24.857	2.61018	2.13044
	6C-32-01 #15	16.965	17.393	0.887973	0.660023	17.042	17.036	0.848528	0.852064	18.655	19.027	1.66118	1.28361	20.008	19.671	0.805095	1.01694	22.08	22.456	0.44844	0.345555	18.587	19.057	1.19628	0.863672	18.288	19.081	2.58509	1.49196	23.169	23.315	2.88652	2.6087	21.665	22.318	0.758235	0.482204	23.418	23.207	1.05488	1.22101	21.973	22.234	1.08509	0.90552	24.827	24.968	2.63917	2.39344
6C-32-02	6C-32-02 #16	17.694	18.21	1.35411	0.94694	19.213	18.772	0.47625	0.646531	19.71	19.875	2.02085	1.80246	21.19	21.888	0.89688	0.55286	30.325	31.716	0.00373609	0.00142457	27.258	27.855	0.00741834	0.00490447	24.655	25.263	0.0791629	0.0519393	28.683	29.673	0.159661	0.0803859	23.725	23.976	0.459607	0.386214	25.052	24.791	0.859062	1.02942	23.91	24.004	0.71627	0.671089	25.703	25.738	3.63471	3.54759
	6C-32-02 #17	16.919	16.649	0.908528	1.09551	18.941	16.658	0.225477	1.09737	19.002	19.09	1.29435	1.21775	18.837	19.581	1.79657	1.0727	27.802	27.6	0.00841981	0.00968524	25.823	26.297	0.0078645	0.00566217	26.507	26.669	0.00859806	0.00768482	25.464	27.741	0.58291	0.12027	21.863	22.72	0.655075	0.361666	23.299	22.972	1.13531	1.42414	22.55	22.742	0.720881	0.631053	24.514	24.553	3.24923	3.16257
	6C-32-02 #18	17.026	15.978	0.813575	1.6822	18.699	17.217	0.25717	0.718367	18.943	18.546	1.30041	1.71234	19.498	19.347	1.0958	1.21671	27.532	27.234	0.00979151	0.0120381	23.71	23.522	0.0328108	0.0373775	22.188	22.935	0.165508	0.0986164	26.473	26.694	0.279339	0.239664	22.359	22.142	0.44797	0.520682	23.549	23.136	0.920721	1.2259	21.661	22.493	1.2875	0.723255	24.545	24.694	3.06703	2.76608
					Average
			species	samples	CitMAC9F1	Cit40S_RIB	CitACTIN	CitAN1_3prime	CitAN1_5prime	CitAN11	CitAN1_mid	CitANKIRIN	CitANNEXIN2	CitPH1	CitPH3	CitPH4	CitPH5	CitSOUR	reference
			Fli	2017-03-c Lisbon 2017-03-a Lisbon 2017-03-b Lisbon	1.01454	1.2295	0.909309	1.00104	1.02852	1.00084	1.01811	1.02247	1.01265	1.00568	1.01886	1.00251	1.01278	1.00093	1.01361
			Fso	Faris sour 18A 12-3 1/13/14 Faris sour #7 Faris sour #2	1.2399	1.58878	0.706207	1.71544	1.03789	0.650563	1.80652	1.3642	0.942646	2.0199	1.0375	1.64264	1.25762	0.615641	1.02025
			Fsw	Faris sweet #6 Faris sweet #11 Faris sweet #4	0.0545638	0.894127	0.74363	0.0425149	0.709186	0.364512	1.89536	1.35636	1.1516	0.0178224	0.126855	1.47663	0.00765902	0.582239	1.00731
			Schaub	Schaub rough	3.44461	0.971625	0.673193	2.69125	1.48823	1.23599	2.23429	2.17275	0.72327	2.19497	1.43497	3.1233	0.927561	0.86511	1.02134
			Amber sour	Amber sour 18A-12-2	1.24728	2.54981	0.854489	0.911113	0.751949	0.806719	0.647339	0.736741	0.489592	0.813852	0.476303	0.964959	0.412132	0.504575	1.00243
			Amber sweet	Amber sweet 18A-12-2	0.293299	1.71919	0.546849	0.346543	0.221267	0.53929	0.562181	0.840352	1.18374	0.406699	0.313322	0.665399	0.245428	0.371906	1.0039
			Millsweet	Millsweet fruit 2 Millsweet fruit 3 Millsweet fruit 1	0.159267	1.75414	0.740814	0.0857561	0.179345	0.475286	0.911293	0.744081	0.966637	0.17099	0.338425	0.627597	0.154253	0.363145	1.00273
			Sweet lemon	Sweet lemon 18B-33-01	0.00413704	1.666	1.08198	0.0138661	0.0152096	0.785973	0.0537116	1.28645	0.441164	0.00774608	0.217115	0.326526	0.00546836	1.2259	1.0095
			GC1	GC1 orange large	0.434202	1.23087	1.12607	0.383306	0.363	0.552311	0.298954	1.06361	0.641085	1.83767	0.548761	0.928129	1.18034	0.278255	1.00228
			CG2	GC2 orange small	1.96432	0.777927	1.12426	0.845147	0.606847	1.0052	0.71026	1.48545	0.725744	4.4607	1.6747	2.59467	2.92622	1.51232	1.00063
			Ostia	Orange Ostia	0.869869	0.944366	0.673958	0.241406	0.110701	0.706625	0.322265	1.19128	1.37863	3.3882	0.874542	0.816004	1.29522	2.67356	1.00007
			Pineapple	2017-04-a orange 2017-04-b orange 2017-04-c orange	1.00047	1.00502	1.00607	1.0058	1.00324	1.00128	1.01333	1.01688	1.01723	1.01179	1.02141	1.01214	1.02456	1.00437	1.00349
			Lima	Lima fruit 1 Lima fruit 2	0.00825879	1.39972	0.770728	0.00597995	0.00486865	1.05022	0.00271572	0.757147	1.37803	0.00680378	0.22055	0.0239411	0.00147638	0.225129	1.01535
			Heaven	Orange of heaven fruit 2 Orange of heaven fruit 1	0.00549392	1.82214	0.823211	0.0102693	0.0264545	1.37616	0.00653906	0.799763	0.874877	0.0216136	0.271298	0.0528265	0.00280333	0.40696	1.00099
			Vaniglia	Vaniglia fruit 2 Vaniglia fruit 1	0.00844517	1.64604	1.0435	0.0109981	0.0341969	0.831344	0.00937414	0.754261	0.937397	0.00958341	0.21895	0.028157	0.0042861	0.297231	1.00405
			PSKY	PSKY fruit 1 PSKY fruit 2	1.00789	1.10032	1.01375	1.05777	1.00527	1.00585	1.01032	1.01584	1.02538	1.05087	1.0496	1.00524	1.02244	1.00357	1.02866
			Punk	Punk fruit 1 Punk fruit 2	1.02776	0.604883	1.73613	0.190702	1.30961	1.33157	0.277183	1.63771	0.747341	0.433582	0.336969	0.687112	0.462946	2.32948	1.00134
			Chandler	Chandler fruit 1 Chandler fruit 2	0.431523	1.54125	0.758128	0.405463	0.667171	1.09191	0.499603	1.49959	0.499637	0.47557	0.884749	0.639741	0.815667	1.08839	1.00484
			P2240	P2240 fruit 2 P2240 fruit 1	0.00813365	1.21287	0.949525	0.13369	0.881029	1.17128	0.338156	0.741084	1.01071	0.0244677	0.594611	0.537084	0.00353344	2.79377	1.00115
			Philippine	2017-02-a Philippine 2017-02-b Philippine 2017-02-c Philippine	8.54835	1.15668	1.09171	1.02922	2.68855	1.44792	1.56968	1.22263	0.658547	0.314607	0.777957	1.48206	1.03134	2.3163	1.0181
			Weirick	2017-01-c Weirick 2017-01-a Weirick 2017-01-b Weirick	0.323749	1.00644	1.07476	0.773796	5.33739	2.16486	1.12922	1.11062	0.762575	0.0192209	0.000427417	1.49147	0.0276964	2.32098	1.00459
			6C-32-01	6C-32-01 #14 6C-32-01 #15 6C-32-01 #13	2.57368	0.616318	0.942667	0.645092	2.26774	1.18248	1.40105	1.28669	1.41942	0.269465	0.814012	1.01272	0.807004	2.57672	1.00386
			6C-32-02	6C-32-02 #18 6C-32-02 #17 6C-32-02 #16	0.0685849	0.570194	1.13348	0.0678896	0.243705	0.791675	0.0793705	1.55803	1.10525	0.00751588	0.471869	1.09909	0.0160063	3.23787	1.01792
					Stdev
			species	samples	CitMAC9F1	Cit40S_RIB	CitACTIN	CitAN1_3prime	CitAN1_5prime	CitAN11	CitAN1_mid	CitANKIRIN	CitANNEXIN2	CitPH1	CitPH3	CitPH4	CitPH5	CitSOUR	reference
			Fli	2017-03-c Lisbon 2017-03-a Lisbon 2017-03-b Lisbon	0.250721	0.817262	0.337215	0.373221	0.286451	0.297787	0.361579	0.364356	0.308901	0.246764	0.289377	0.239664	0.225045	0.336519	0.165845
			Fso	Faris sour 18A 12-3 1/13/14 Faris sour #7 Faris sour #2	0.676374	1.22189	0.263121	0.954633	0.403134	0.228339	1.19724	0.447528	0.256604	0.685954	0.411539	0.519135	0.581688	0.40124	0.203123
			Fsw	Faris sweet #6 Faris sweet #11 Faris sweet #4	0.0897134	0.283174	0.179685	0.031415	0.178443	0.154555	0.569894	0.210053	0.34593	0.0103332	0.0254986	0.360815	0.00354482	0.166592	0.121328
			Schaub	Schaub rough	0.21104	0.0689157	0.194696	0.355147	0.398061	0.228652	0.278851	0.49636	0.265064	0.123865	0.379194	0.288193	0.062271	0.00749542	0.207711
			Amber sour	Amber sour 18A-12-2	0.00475498	0.0609634	0.0738511	0.033141	0.00260604	0.066669	0.0508228	0.0492063	0.15668	0.213224	0.0354254	0.101292	0.131763	0.00577054	0.069756
			Amber sweet	Amber sweet 18A-12-2	0.0420952	0.440968	0.0667567	0.0279232	0.000536796	0.125677	0.271342	0.0691592	0.183131	0.0710091	0.0653737	0.0857682	0.00510279	0.0231707	0.0883484
			Millsweet	Millsweet fruit 2 Millsweet fruit 3 Millsweet fruit 1	0.0290695	0.53547	0.151707	0.0395153	0.101753	0.135301	0.466954	0.0561699	0.315209	0.0733787	0.109124	0.199706	0.0437745	0.120728	0.07405
			Sweet lemon	Sweet lemon 18B-33-01	0.000303417	1.05122	0.119136	0.000782482	0.00396517	0.142769	0.0166186	0.132833	0.132337	0.000704097	0.0159984	0.00316853	0.000665684	0.403338	0.138168
			GC1	GC1 orange large	0.402731	0.212011	0.11357	0.0598183	0.0236181	0.0777692	0.113573	0.0813063	0.0377275	0.249385	0.0748444	0.116785	0.0686469	0.0277771	0.0675095
			CG2	GC2 orange small	0.00136156	0.0185995	0.0459517	0.0973958	0.0482708	0.00627068	0.0265726	0.114576	0.0341819	0.571932	0.03714	0.222465	0.342224	0.0827298	0.0353619
			Ostia	Orange Ostia	0.0159763	0.0356579	0.0233483	0.0102846	0.00233999	0.0848135	0.0234133	0.102139	0.0844643	0.503523	0.173464	0.0699636	0.0762231	0.0750338	0.012098
			Pineapple	2017-04-a orange 2017-04-b orange 2017-04-c orange	0.0945165	0.210349	0.153524	0.205271	0.0961762	0.0763987	0.204302	0.227937	0.191742	0.279807	0.356933	0.213457	0.317686	0.163596	0.0836551
			Lima	Lima fruit 1 Lima fruit 2	0.00526416	0.532682	0.0914496	0.00092681	0.00181437	0.147781	0.00194112	0.079462	0.221165	0.0017413	0.0680832	0.00397714	0.0009035	0.0242668	0.175861
			Heaven	Orange of heaven fruit 2 Orange of heaven fruit 1	0.00250699	0.485613	0.138792	0.00476433	0.00731342	0.751326	0.00580406	0.0843735	0.269151	0.00680957	0.104757	0.0148708	0.000755065	0.190039	0.0445658
			Vaniglia	Vaniglia fruit 2 Vaniglia fruit 1	0.00665416	0.884855	0.40439	0.00356272	0.0171408	0.113612	0.00336854	0.103765	0.184505	0.00465715	0.041229	0.00362548	0.00408284	0.151244	0.0902017
			PSKY	PSKY fruit 1 PSKY fruit 2	0.153823	0.681886	0.447926	0.609	0.161541	0.129579	0.15348	0.21901	0.239056	0.642439	0.505692	0.416882	0.286175	0.296245	0.241204
			Punk	Punk fruit 1 Punk fruit 2	0.442851	0.156597	0.903639	0.0501289	0.201972	0.711167	0.164263	0.553167	0.485589	0.24176	0.156069	0.0327313	0.40748	1.48582	0.0518792
			Chandler	Chandler fruit 1 Chandler fruit 2	0.0430532	0.236583	0.209091	0.102477	0.17936	0.0386895	0.114276	0.655578	0.0998048	0.286396	0.331786	0.26395	0.285383	0.0498396	0.0985962
			P2240	P2240 fruit 2 P2240 fruit 1	0.00328374	0.141045	0.221162	0.0254135	0.333496	0.20767	0.0840496	0.120852	0.239773	0.0158579	0.269555	0.249561	0.00176725	0.597793	0.0480558
			Philippine	2017-02-a Philippine 2017-02-b Philippine 2017-02-c Philippine	1.47007	0.544267	0.362687	0.38071	0.675377	0.406995	0.828922	0.382751	0.21194	0.110296	0.210522	0.31417	0.220209	0.675896	0.19136
			Weirick	2017-01-c Weirick 2017-01-a Weirick 2017-01-b Weirick	0.10608	0.265674	0.34195	0.163729	2.07804	0.528263	0.489144	0.144719	0.167288	0.00573338	0.000443073	0.407788	0.0105651	0.821049	0.096172
			6C-32-01	6C-32-01 #14 6C-32-01 #15 6C-32-01 #13	0.606812	0.217583	0.305165	0.255445	0.406787	0.215678	0.835746	0.221824	0.464035	0.0961632	0.249193	0.202595	0.244123	0.256215	0.0880277
			6C-32-02	6C-32-02 #18 6C-32-02 #17 6C-32-02 #16	0.0547603	0.297584	0.299708	0.01943	0.165991	0.22419	0.0487409	0.302612	0.374177	0.00370906	0.0967384	0.190321	0.0135979	0.291828	0.191319
					St err
			species	samples	CitMAC9F1	Cit40S_RIB	CitACTIN	CitAN1_3prime	CitAN1_5prime	CitAN11	CitAN1_mid	CitANKIRIN	CitANNEXIN2	CitPH1	CitPH3	CitPH4	CitPH5	CitSOUR	reference
			Fli	2017-03-c Lisbon 2017-03-a Lisbon 2017-03-b Lisbon	0.102356	0.333646	0.150807	0.152367	0.116943	0.121571	0.147614	0.148748	0.126108	0.100741	0.118138	0.0978423	0.0918741	0.137383	0.0677061
			Fso	Faris sour 18A 12-3 1/13/14 Faris sour #7 Faris sour #2	0.276129	0.498834	0.107419	0.389727	0.164579	0.0932192	0.48877	0.182702	0.104758	0.28004	0.16801	0.211936	0.237473	0.163806	0.0829247
			Fsw	Faris sweet #6 Faris sweet #11 Faris sweet #4	0.0366254	0.115605	0.0733561	0.0128251	0.072849	0.0630969	0.232658	0.085754	0.141225	0.00421853	0.0104097	0.147302	0.00144717	0.068011	0.049532
			Schaub	Schaub rough	0.149228	0.0487307	0.137671	0.251127	0.281472	0.161682	0.197178	0.350979	0.187428	0.087586	0.268131	0.203783	0.0440323	0.00530006	0.146874
			Amber sour	Amber sour 18A-12-2	0.00336228	0.0431077	0.0522206	0.0234342	0.00184275	0.0471421	0.0359372	0.0347941	0.11079	0.150772	0.0250495	0.0716243	0.0931704	0.00408038	0.049325
			Amber sweet	Amber sweet 18A-12-2	0.0297658	0.311812	0.0472041	0.0197447	0.000379572	0.0888669	0.191868	0.048903	0.129493	0.050211	0.0462262	0.0606473	0.00360822	0.0163841	0.0624718
			Millsweet	Millsweet fruit 2 Millsweet fruit 3 Millsweet fruit 1	0.0118676	0.218605	0.0619342	0.0161321	0.0415405	0.0552364	0.190633	0.0229313	0.128683	0.0299567	0.0445497	0.0815295	0.0178709	0.0492871	0.0302308
			Sweet lemon	Sweet lemon 18B-33-01	0.000214549	0.743326	0.0842418	0.000553299	0.0028038	0.100953	0.0117511	0.0939274	0.0935766	0.000497872	0.0113126	0.00224049	0.000470709	0.285203	0.0976996
			GC1	GC1 orange large	0.284774	0.149915	0.0803064	0.0422979	0.0167005	0.0549911	0.0803086	0.0574922	0.0266774	0.176342	0.052923	0.0825798	0.0485407	0.0196414	0.0477364
			CG2	GC2 orange small	0.000962771	0.0131518	0.0324928	0.0688693	0.0341326	0.00443404	0.0187897	0.0810176	0.0241703	0.404417	0.026262	0.157307	0.241989	0.0584988	0.0250047
			Ostia	Orange Ostia	0.011297	0.025214	0.0165097	0.00727229	0.00165462	0.0599722	0.0165557	0.0722234	0.0597253	0.356045	0.122658	0.0494717	0.0538979	0.0530569	0.00855455
			Pineapple	2017-04-a orange 2017-04-b orange 2017-04-c orange	0.0385862	0.0858746	0.0626759	0.0838015	0.0392638	0.0311896	0.0834059	0.093055	0.0782782	0.114231	0.145717	0.0871435	0.129695	0.0667879	0.034152
			Lima	Lima fruit 1 Lima fruit 2	0.00263208	0.266341	0.0457248	0.000463405	0.000907183	0.0738905	0.000970558	0.039731	0.110582	0.00087065	0.0340416	0.00198857	0.00045175	0.0121334	0.0879307
			Heaven	Orange of heaven fruit 2 Orange of heaven fruit 1	0.0012535	0.242806	0.0693962	0.00238216	0.00365671	0.375663	0.00290203	0.0421867	0.134575	0.00340478	0.0523786	0.0074354	0.000377533	0.0950194	0.0222829
			Vaniglia	Vaniglia fruit 2 Vaniglia fruit 1	0.00332708	0.442427	0.202195	0.00178136	0.00857042	0.0568058	0.00168427	0.0518826	0.0922527	0.00232857	0.0206145	0.00181274	0.00204142	0.0756221	0.0451009
			PSKY	PSKY fruit 1 PSKY fruit 2	0.0769115	0.340943	0.223963	0.3045	0.0807703	0.0647893	0.0767398	0.109505	0.119528	0.321219	0.252846	0.208441	0.143087	0.148123	0.120602
			Punk	Punk fruit 1 Punk fruit 2	0.221425	0.0782984	0.451819	0.0250644	0.100986	0.355583	0.0821314	0.276584	0.242795	0.12088	0.0780346	0.0163656	0.20374	0.742908	0.0259396
			Chandler	Chandler fruit 1 Chandler fruit 2	0.0215266	0.118292	0.104546	0.0512384	0.0896798	0.0193447	0.0571381	0.327789	0.0499024	0.143198	0.165893	0.131975	0.142692	0.0249198	0.0492981
			P2240	P2240 fruit 2 P2240 fruit 1	0.00164187	0.0705223	0.110581	0.0127068	0.166748	0.103835	0.0420248	0.0604259	0.119886	0.00792896	0.134777	0.12478	0.000883627	0.298896	0.0240279
			Philippine	2017-02-a Philippine 2017-02-b Philippine 2017-02-c Philippine	0.600153	0.222196	0.148066	0.155424	0.275721	0.166155	0.338406	0.156258	0.0865242	0.0450281	0.0859454	0.128259	0.0899001	0.275933	0.0781222
			Weirick	2017-01-c Weirick 2017-01-a Weirick 2017-01-b Weirick	0.043307	0.108461	0.139601	0.0668419	0.848355	0.215662	0.199692	0.0590811	0.068295	0.00234064	0.000180884	0.166479	0.0043132	0.335192	0.0392621
			6C-32-01	6C-32-01 #14 6C-32-01 #15 6C-32-01 #13	0.24773	0.088828	0.124583	0.104285	0.16607	0.0880501	0.341192	0.0905593	0.189441	0.0392584	0.101733	0.0827089	0.0996627	0.104599	0.0359372
			6C-32-02	6C-32-02 #18 6C-32-02 #17 6C-32-02 #16	0.0223558	0.121488	0.122355	0.00793224	0.0677657	0.091525	0.0198984	0.123541	0.152757	0.00151422	0.0394933	0.0776983	0.00555131	0.119138	0.0781056
[truncated: 12 more columns]

## Sheet: Fig 2b
Source data Figure 2b
						Average		Stand dev		△		Selective control		△△Ct±△SD		Results
Effectors	Effector/reporter gene	Ct1	Ct2	Ct1 AtAHA10	Ct2 AtAHA10	Effector/reporter gene	AtAHA10	Effector/reporter gene	AtAHA10	△Ct	△St Dev	control(=△C)	△△Ct	△△Ct-△St Dev	△△Ct+△St Dev	rel exp lev	err +	err -
1A (none, negative control)	pCitPH1:RFP	19.9728	20.0158	18.133	17.9469	19.9943	18.0399	0.030361	0.131596	1.95435	0.135053	-2.63202	4.58637	4.45131	4.72142	0.0416261	0.00408491	0.00371987
	pCitPH5:RFP	20.8142	20.9295	18.133	17.9469	20.8719	18.0399	0.0815339	0.131596	2.83191	0.154808	-1.92175	4.75366	4.59885	4.90847	0.0370685	0.00419887	0.00377164
	CitAN1	24.6405	24.9196	18.2972	18.4248	24.78	18.361	0.197383	0.0902563	6.41903	0.21704	-1.07172	7.49075	7.27371	7.70779	0.00555979	0.000902612	0.000776543
	CitPH4	24.4208	24.0033	18.2972	18.4248	24.2121	18.361	0.295268	0.0902563	5.85106	0.308755	-1.65228	7.50334	7.19459	7.8121	0.00551148	0.00131525	0.00106185
1B (none, negative control)	pCitPH1:RFP	19.032	19.1838	18.3076	18.2369	19.1079	18.2723	0.107309	0.0499829	0.835599	0.118379	-2.63202	3.46762	3.34924	3.586	0.0903946	0.00773005	0.00712109
	pCitPH5:RFP	20.504	20.7531	18.3076	18.2369	20.6285	18.2723	0.176139	0.0499829	2.35626	0.183093	-1.92175	4.27801	4.09492	4.4611	0.0515455	0.00697491	0.00614358
	CitAN1	25.289	25.2533	17.6816	17.794	25.2712	17.7378	0.0252669	0.0794982	7.53334	0.0834169	-1.07172	8.60507	8.52165	8.68849	0.00256812	0.000152866	0.000144278
	CitPH4	25.0465	25.1076	17.6816	17.794	25.077	17.7378	0.0431679	0.0794982	7.33924	0.0904623	-1.65228	8.99152	8.90105	9.08198	0.00196465	0.000127135	0.000119408
2A (35S:CitAN1Fso)	pCitPH1:RFP	19.1635	19.297	18.6894	18.5036	19.2303	18.5965	0.0944232	0.131372	0.63375	0.161785	-2.63202	3.26577	3.10399	3.42756	0.103969	0.0123381	0.0110292
	pCitPH5:RFP	20.1327	20.1317	18.6894	18.5036	20.1322	18.5965	0.000668782	0.131372	1.53569	0.131374	-1.92175	3.45744	3.32606	3.58881	0.091035	0.00867893	0.00792353
	CitAN1	16.8449	17.7099	18.0785	18.1818	17.2774	18.1301	0.611674	0.0730221	-0.852729	0.616017	-1.07172	0.218996	-0.397022	0.835013	0.859163	0.457623	0.298585
	CitPH4	25.0772	25.5813	18.0785	18.1818	25.3292	18.1301	0.356431	0.0730221	7.19909	0.363834	-1.65228	8.85137	8.48753	9.2152	0.00216507	0.000621032	0.000482602
2B (35S:CitAN1Fso)	pCitPH1:RFP	18.5621	18.2885	18.4949	18.2514	18.4253	18.3731	0.193456	0.172176	0.0521942	0.258979	-2.63202	2.68421	2.42524	2.94319	0.155586	0.0305931	0.025566
	pCitPH5:RFP	19.7912	20.1084	18.4949	18.2514	19.9498	18.3731	0.224291	0.172176	1.57667	0.282756	-1.92175	3.49842	3.21566	3.78118	0.0884853	0.0191586	0.0157487
	CitAN1	16.5294	17.0415	18.2855	18.2428	16.7854	18.2641	0.3621	0.0302089	-1.47869	0.363357	-1.07172	-0.406969	-0.770326	-0.0436113	1.3259	0.379758	0.295206
	CitPH4	24.6825	24.31	18.2855	18.2428	24.4962	18.2641	0.263343	0.0302089	6.2321	0.26507	-1.65228	7.88438	7.61931	8.14945	0.00423218	0.000853607	0.000710336
3A (35S:GFP-CitPH4Fso)	pCitPH1:RFP	17.7368	18.3578	17.7303	18.0243	18.0473	17.8773	0.439131	0.20791	0.170036	0.485863	-2.63202	2.80206	2.31619	3.28792	0.143383	0.0574138	0.0409974
	pCitPH5:RFP	18.7811	19.2587	17.7303	18.0243	19.0199	17.8773	0.33776	0.20791	1.14259	0.396621	-1.92175	3.06434	2.66772	3.46096	0.119548	0.0378275	0.0287351
	CitAN1	25.4816	25.0128	17.2972	17.0188	25.2472	17.158	0.331499	0.196815	8.08919	0.385522	-1.07172	9.16092	8.7754	9.54644	0.00174698	0.000535158	0.000409664
	CitPH4	15.2747	15.3175	17.2972	17.0188	15.2961	17.158	0.0303064	0.196815	-1.86188	0.199134	-1.65228	-0.209599	-0.408734	-0.0104647	1.15637	0.171153	0.149087
3B (35S:GFP-CitPH4Fso)	pCitPH1:RFP	18.8266	19.2367	19.0428	18.861	19.0316	18.9519	0.289982	0.128527	0.0797448	0.317189	-2.63202	2.71177	2.39458	3.02895	0.152643	0.037535	0.0301268
	pCitPH5:RFP	20.329	20.0524	19.0428	18.861	20.1907	18.9519	0.195553	0.128527	1.2388	0.234009	-1.92175	3.16055	2.92654	3.39456	0.111836	0.0196941	0.0167453
	CitAN1	25.5312	25.2255	18.4368	18.1264	25.3784	18.2816	0.216148	0.219531	7.09679	0.308081	-1.07172	8.16852	7.86044	8.4766	0.00347561	0.000827403	0.000668306
	CitPH4	15.857	15.6615	18.4368	18.1264	15.7592	18.2816	0.138291	0.219531	-2.52235	0.259458	-1.65228	-0.870068	-1.12953	-0.61061	1.82775	0.360119	0.300844
4A (35S:CitAN1Fso+35S:GFP-CitPH4Fso)	pCitPH1:RFP	15.6125	16.5993	18.8505	18.6254	16.1059	18.7379	0.697803	0.159183	-2.63202	0.71573	-2.63202	0	-0.71573	0.71573	1	0.642314	0.391103
	pCitPH5:RFP	16.4535	17.1788	18.8505	18.6254	16.8162	18.7379	0.512912	0.159183	-1.92175	0.537046	-1.92175	0	-0.537046	0.537046	1	0.450998	0.310819
	CitAN1	17.3304	18.1052	18.7369	18.8422	17.7178	18.7896	0.547873	0.0744777	-1.07172	0.552912	-1.07172	0	-0.552912	0.552912	1	0.467043	0.318357
	CitPH4	17.0797	17.1948	18.7369	18.8422	17.1373	18.7896	0.0813724	0.0744777	-1.65228	0.11031	-1.65228	0	-0.11031	0.11031	1	0.0794605	0.0736113
4B (35S:CitAN1Fso+35S:GFP-CitPH4Fso)	pCitPH1:RFP	16.6834	17.2288	19.3422	18.8704	16.9561	19.1063	0.385621	0.333563	-2.15021	0.50987	-2.63202	0.48181	-0.0280602	0.991681	0.716079	0.303562	0.213187
	pCitPH5:RFP	17.5152	17.2038	19.3422	18.8704	17.3595	19.1063	0.220181	0.333563	-1.74681	0.39968	-1.92175	0.174934	-0.224746	0.574614	0.885808	0.282763	0.214342
	CitAN1	17.9602	18.1642	19.0683	19.3362	18.0622	19.2023	0.144222	0.189389	-1.14003	0.238051	-1.07172	-0.0683083	-0.30636	0.169743	1.04849	0.188097	0.159485
	CitPH4	16.7812	16.3466	19.0683	19.3362	16.5639	19.2023	0.307348	0.189389	-2.63836	0.361014	-1.65228	-0.986078	-1.34709	-0.625065	1.98079	0.563195	0.438514
4C (35S:CitAN1Fso+35S:GFP-CitPH4Fso)	pCitPH1:RFP	15.4616	15.9436	18.5582	17.9182	15.7026	18.2382	0.340873	0.452585	-2.5356	0.566593	-2.63202	0.096417	-0.470176	0.66301	0.935353	0.449925	0.303794
	pCitPH5:RFP	16.6834	16.4289	18.5582	17.9182	16.5561	18.2382	0.179961	0.452585	-1.68209	0.487052	-1.92175	0.239659	-0.247393	0.726711	0.846945	0.340114	0.242665
	CitAN1	17.3257	17.0463	17.8722	17.652	17.186	17.7621	0.197592	0.155657	-0.576092	0.251539	-1.07172	0.495633	0.244094	0.747172	0.70925	0.135095	0.11348
	CitPH4	16.2389	15.9516	17.8722	17.652	16.0953	17.7621	0.203161	0.155657	-1.66681	0.255937	-1.65228	-0.014527	-0.270464	0.24141	1.01012	0.196075	0.164202
4D (35S:CitAN1Fso+35S:GFP-CitPH4Fso)	pCitPH1:RFP	15.8006	16.8713	18.7696	19.1079	16.3359	18.9387	0.757075	0.239247	-2.60279	0.793978	-2.63202	0.0292341	-0.764744	0.823212	0.97994	0.719128	0.414758
	pCitPH5:RFP	16.1946	17.8248	18.7696	19.1079	17.0097	18.9387	1.15269	0.239247	-1.92905	1.17726	-1.92175	-0.0073035	-1.18456	1.16996	1.00508	1.26787	0.56064
	CitAN1	17.0247	17.8172	18.6945	18.2046	17.421	18.4495	0.5604	0.346377	-1.02858	0.658806	-1.07172	0.0431497	-0.615656	0.701955	0.970534	0.561721	0.355795
	CitPH4	16.8811	17.0327	18.6945	18.2046	16.9569	18.4495	0.107141	0.346377	-1.49264	0.362569	-1.65228	0.159638	-0.202931	0.522206	0.89525	0.255785	0.198944
5A (35S:CitAN1Fso+35S:GFP-CitPH4Fsw)	pCitPH1:RFP	16.5801	15.9124	18.3083	17.8104	16.2463	18.0594	0.472126	0.352075	-1.8131	0.588948	-2.63202	0.818922	0.229974	1.40787	0.566865	0.285785	0.189998
	pCitPH5:RFP	17.8096	17.6503	18.3083	17.8104	17.7299	18.0594	0.112622	0.352075	-0.329448	0.369649	-1.92175	1.5923	1.22265	1.96195	0.331642	0.0968525	0.074961
	CitAN1	17.1177	17.0166	18.074	17.5413	17.0672	17.8076	0.0714808	0.376715	-0.740459	0.383436	-1.07172	0.331266	-0.0521706	0.714702	0.794839	0.241985	0.185508
	CitPH4	15.6844	16.2894	18.074	17.5413	15.9869	17.8076	0.427783	0.376715	-1.82071	0.57001	-1.65228	-0.168436	-0.738446	0.401575	1.12384	0.544539	0.366808
5B (35S:CitAN1Fso+35S:GFP-CitPH4Fsw)	pCitPH1:RFP	17.0194	17.6828	18.0985	18.0585	17.3511	18.0785	0.469118	0.0282726	-0.727434	0.46997	-2.63202	1.90459	1.43462	2.37456	0.267093	0.102852	0.0742572
	pCitPH5:RFP	18.4133	18.4037	18.0985	18.0585	18.4085	18.0785	0.00679325	0.0282726	0.329941	0.0290773	-1.92175	2.25169	2.22261	2.28077	0.209978	0.00427501	0.00418971
	CitAN1	15.9974	16.2811	18.021	18.1652	16.1393	18.0931	0.200655	0.10196	-1.95387	0.225074	-1.07172	-0.88215	-1.10722	-0.657075	1.84312	0.311188	0.266237
	CitPH4	16.912	16.1889	18.021	18.1652	16.5505	18.0931	0.511324	0.10196	-1.54264	0.52139	-1.65228	0.109634	-0.411756	0.631024	0.926823	0.403481	0.281105
5C (35S:CitAN1Fso+35S:GFP-CitPH4Fsw)	pCitPH1:RFP	14.4347	14.951	17.3511	17.6429	14.6929	17.497	0.365069	0.206304	-2.80414	0.419329	-2.63202	-0.172119	-0.591448	0.24721	1.12671	0.380046	0.284188
	pCitPH5:RFP	16.1157	16.4296	17.3511	17.6429	16.2727	17.497	0.221925	0.206304	-1.22437	0.303005	-1.92175	0.697381	0.394377	1.00039	0.61669	0.144128	0.116824
	CitAN1	15.9883	16.2097	17.5675	17.5319	16.099	17.5497	0.156506	0.025157	-1.45073	0.158515	-1.07172	-0.379003	-0.537518	-0.220489	1.30044	0.15103	0.135315
	CitPH4	15.4646	15.3742	17.5675	17.5319	15.4194	17.5497	0.0639197	0.025157	-2.13037	0.0686921	-1.65228	-0.478087	-0.546779	-0.409395	1.3929	0.0679252	0.0647668
5D (35S:CitAN1Fso+35S:GFP-CitPH4Fsw)	pCitPH1:RFP	14.7442	14.8147	18.1032	17.9542	14.7795	18.0287	0.049914	0.105343	-3.24923	0.11657	-2.63202	-0.617212	-0.733782	-0.500642	1.53391	0.129084	0.119065
	pCitPH5:RFP	16.1601	15.8795	18.1032	17.9542	16.0198	18.0287	0.198407	0.105343	-2.00892	0.224638	-1.92175	-0.0871758	-0.311814	0.137462	1.06229	0.178979	0.153172
	CitAN1	16.3977	16.8117	17.4932	17.2984	16.6047	17.3958	0.292729	0.13776	-0.791053	0.323524	-1.07172	0.280672	-0.0428523	0.604196	0.823208	0.206941	0.16537
	CitPH4	15.1731	14.6783	17.4932	17.2984	14.9257	17.3958	0.349945	0.13776	-2.47007	0.376084	-1.65228	-0.81779	-1.19387	-0.441706	1.7627	0.524958	0.404494
6A (35S:CitAN1Fsw+35S:GFP-CitPH4Fso)	pCitPH1:RFP	19.3245	18.9249	19.0109	18.2148	19.1247	18.6128	0.282502	0.562948	0.511868	0.629856	-2.63202	3.14389	2.51403	3.77374	0.113135	0.061931	0.0400223
	pCitPH5:RFP	20.5411	20.9774	19.0109	18.2148	20.7592	18.6128	0.308503	0.562948	2.14639	0.641939	-1.92175	4.06814	3.4262	4.71008	0.0596167	0.0334107	0.0214113
	CitAN1	15.9814	15.9444	18.2163	18.1395	15.9629	18.1779	0.0261975	0.0543402	-2.215	0.0603255	-1.07172	-1.14327	-1.2036	-1.08295	2.20882	0.0943188	0.0904562
	CitPH4	15.1637	15.1855	18.2163	18.1395	15.1746	18.1779	0.0154295	0.0543402	-3.00329	0.0564883	-1.65228	-1.35101	-1.40749	-1.29452	2.5509	0.101861	0.0979497
6B (35S:CitAN1Fsw+35S:GFP-CitPH4Fso)	pCitPH1:RFP	18.0995	17.8988	18.0144	18.4086	17.9992	18.2115	0.141857	0.278775	-0.212325	0.312792	-2.63202	2.4197	2.1069	2.73249	0.186896	0.0452491	0.0364293
	pCitPH5:RFP	19.669	19.6289	18.0144	18.4086	19.6489	18.2115	0.0284132	0.278775	1.43746	0.280219	-1.92175	3.35921	3.07899	3.63943	0.0974489	0.020891	0.017203
	CitAN1	15.6584	16.0711	17.7919	18.1424	15.8647	17.9671	0.291828	0.247847	-2.10241	0.382873	-1.07172	-1.03069	-1.41356	-0.647813	2.04299	0.620939	0.476204
	CitPH4	15.9819	15.5271	17.7919	18.1424	15.7545	17.9671	0.321603	0.247847	-2.21261	0.406025	-1.65228	-0.560336	-0.966361	-0.154311	1.47461	0.479294	0.361723
6C (35S:CitAN1Fsw+35S:GFP-CitPH4Fso)	pCitPH1:RFP	17.7428	18.0292	18.1246	17.5037	17.886	17.8142	0.202539	0.439054	0.0718348	0.483519	-2.63202	2.70386	2.22034	3.18737	0.153482	0.0611089	0.043707
	pCitPH5:RFP	19.566	18.68	18.1246	17.5037	19.123	17.8142	0.626513	0.439054	1.30887	0.76504	-1.92175	3.23061	2.46557	3.99565	0.106534	0.0745118	0.0438455
	CitAN1	14.8677	14.8915	17.463	17.1742	14.8796	17.3186	0.0168856	0.204164	-2.439	0.204861	-1.07172	-1.36727	-1.57213	-1.16241	2.57982	0.393616	0.34151
	CitPH4	16.1909	16.0237	17.463	17.1742	16.1073	17.3186	0.118241	0.204164	-1.21132	0.235931	-1.65228	0.440957	0.205026	0.676889	0.736646	0.130878	0.111133
6D (35S:CitAN1Fsw+35S:GFP-CitPH4Fso)	pCitPH1:RFP	17.6853	18.017	17.5606	17.0768	17.8512	17.3187	0.234598	0.342104	0.532485	0.414815	-2.63202	3.16451	2.74969	3.57932	0.111529	0.0371535	0.0278694
	pCitPH5:RFP	18.3325	18.1705	17.5606	17.0768	18.2515	17.3187	0.114512	0.342104	0.932835	0.36076	-1.92175	2.85458	2.49382	3.21534	0.138256	0.039279	0.0305886
	CitAN1	14.7286	14.326	17.0831	16.7647	14.5273	16.9239	0.284665	0.225123	-2.39661	0.362925	-1.07172	-1.32488	-1.68781	-0.961956	2.50512	0.716541	0.557173
	CitPH4	15.1707	15.7619	17.0831	16.7647	15.4663	16.9239	0.418043	0.225123	-1.45766	0.474806	-1.65228	0.194622	-0.280184	0.669428	0.873802	0.340548	0.245046
			Average	1 (none)	2 (35S:CitAN1Fso)	3 (35S:GFP-CitPH4Fso)	4 (35S:CitAN1Fso+35S:GFP-CitPH4Fso)	5 (35S:CitAN1Fso+35S:GFP-CitPH4Fsw)	6 935S:CitAN1Fsw+35S:GFP-CitPH4Fso)
			pCitPH1:RFP	0.0660104	0.129778	0.148013	0.907843	0.873645	0.14126
			pCitPH5:RFP	0.044307	0.0897601	0.115692	0.934457	0.55515	0.100464
			CitAN1	0.00406396	1.09253	0.00261129	0.932068	1.1904	2.33419
			CitPH4	0.00373806	0.00319863	1.49206	1.22154	1.30157	1.40899
			Stdev	1 (none)	2 (35S:CitAN1Fso)	3 (35S:GFP-CitPH4Fso)	4 (35S:CitAN1Fso+35S:GFP-CitPH4Fso)	5 (35S:CitAN1Fso+35S:GFP-CitPH4Fsw)	6 935S:CitAN1Fsw+35S:GFP-CitPH4Fso)
			pCitPH1:RFP	0.0344845	0.0364986	0.130667	0.566277	0.0360876	0.00654809
			pCitPH5:RFP	0.0102367	0.00180293	0.0802243	0.378627	0.0323661	0.0054535
			CitAN1	0.00211543	0.330031	0.151982	0.493103	0.251704	0.00122232
			CitPH4	0.00250799	0.00146166	0.508825	0.361943	0.825982	0.474739
			St err	1 (none)	2 (35S:CitAN1Fso)	3 (35S:GFP-CitPH4Fso)	4 (35S:CitAN1Fso+35S:GFP-CitPH4Fso)	5 (35S:CitAN1Fso+35S:GFP-CitPH4Fsw)	6 935S:CitAN1Fsw+35S:GFP-CitPH4Fso)
			pCitPH1:RFP	0.0243842	0.0258084	0.0653333	0.283139	0.0180438	0.0046302
			pCitPH5:RFP	0.00723847	0.00127486	0.0401121	0.189314	0.0161831	0.0038562
			CitAN1	0.00149583	0.233367	0.0759909	0.246551	0.125852	0.000864313
			CitPH4	0.00177342	0.00103355	0.254413	0.180971	0.412991	0.335691

## Sheet: Suppl Fig2
Source data Supplementary Figure 2 (inserts presented in figure)

## Sheet: Suppl Fig 5
Source data Supplementary Figure 5 (inserts presented in figure)

## Sheet: Suppl Fig 13
Source data Supplementary Figure 13 (inserts presented in figure)
